# Supplementary material for: Measuring Domain-Specific Knowledge: From Bach to Fibonacci
Source: J Intell. 2023 Feb 28;11(3):47. doi: 10.3390/jintelligence11030047 (PMC10059680; doi:10.3390/jintelligence11030047)
Supplement: Supplementary file 1 [file jintelligence-11-00047-s001.zip]

Archive with 1 entries (1 files):
- jintelligence-2194832-supplementary.pdf
